# Supplementary material for: Exploring core concepts and principles underpinning prosthetic and orthotic practice – a qualitative study involving Swedish clinicians
Source: BMC Med Educ. 2026 Jul 6;26:1090. doi: 10.1186/s12909-026-09857-6 (PMC13339351; doi:10.1186/s12909-026-09857-6)
Supplement: Supplementary file 1 — Supplementary Material 1. [file 12909_2026_9857_MOESM1_ESM.xlsx]

## Sheet: Sheet1
	Core Concepts	Core Principles	Code	Example Quote
Clinical Relationships & Systems	Clinical & Administrative systems	Funding, time and resource constraints affect workflow		He needs to have it by then. He’s going to do something. Yes, that week I am away. Yes of course, we have two weeks now. Then everything must be finished.
		Structured workflow ensures safe, efficient care		There’s quite a lot surrounding a patient. To get this flow to work, between the hospital, rehab, and us, to get that whole process going, so to speak, and to get it all to flow. We’ve talked about that a lot. Because even if you write it down on paper, it doesn’t automatically work. Staff are constantly changing. The physiotherapist at rehab might be on maternity leave for a while, and then I mi…
		Outcome measurement drives accountability and quality improvement		What has helped us is SwedeAmp [Swedish quality register]. XX [name] can see that we have the shortest time from amputation to receiving a prosthesis. What is it we… Yes, so at the last SwedeAmp meeting we were able to present what we do and we became even tighter. It is work that is ongoing the whole time.
		Referral and funding pathways determine access to P&O devices		They [health care clinic] receive funding for prescribing assistive devices, but they are very restrictive with the amount.
		Documentation preserves transparency		Then there was a closing note at the end, which was like yes, but now it's done and then all the info was there. And the others were just more like, what happened along the way. What do I need to bring with me next time so to speak?
	Client-Centered Care	Active listening informs accurate assessment		There’s quite a lot to listen to. Yes, all the time. You want to listen, reflect, and offer a bit of a counterproposal. They have a lot of ideas, both her and him, but especially him. She also has quite a few ideas, and some of them are actually really good.
		Clear, empathetic communication builds trust & boosts efficiency		I think that the way I work is that I try to be extra clear with them, otherwise there will be a need for adjustments afterwards, they will be unsatisfied because they didn't fully understand from the beginning.
		Communication style influences comprehension and participation		Yes, there is a lot you need to tink about regarding your choice of words… about what I am saying. That it [knee orthosis] is safe.. It isn't a given that he associates that with being locked. That safe and locked are the same thing. Yes, a lot you need to explain many times in different ways.
		Communication is most effective when tailored to the situation and audience		And then I’m aware that, if I rush her too much, she will make a choice and can end up being unssatisfied, because I haven’t done enough.
		Communication is influenced by the presence of others		Then it’s also about feeling things out a bit. With some, especially the companions who are present, you almost… you have to talk with them. In cases where you notice that the patient trusts the companion, you can’t just steamroll over them. You have to involve them.
		Client involvement in decisions strengthens trust, satisfaction, and adherence		My thought is that we build up a common goal. Yes, so that we are on the same level, so that I’m not here and she’s there, or she’s there and I’m here. To create a common understanding that we are working toward the same thing. Then, when everything comes together and everything is clear, we have, like OK, we’ve checked this and we’ve got this covered.
		Empowerment supports independence		Yes, but it's like she needs to leave knowing how it works and not sit at home wondering, 'how was it now'. So she needs to test and do in once on her own.
		Education and understanding promotes safe, effective device use		No, but it's how she's going to be able manage this, how she's going to use it, and that's that a bit of our role as well. There's such a big risk that things will go great when we help them and then they come home and they can't get it together.
	Professional Conduct & Relationships	Clinicians’ psychological state influenced by client interactions		It was the first time I had met someone so close who had obviously tried to take their own life and I was very affected by that situation. I was really uncomfortable in the situation. It was so obvious that that person had tried to take their own life. It was almost stupid not to say anything.
		Multidisciplinary collaboration enhances care quality		And it feels safer to have someone who I know has practiced walking and standing with him. So she [physiotherapists] knows his limitations, so that he isn’t exposed to any risks, like now, when he’s standing with a walker
Clinical Evaluation	Needs-based interventions	Structured assessment identifies the root causes of functional deficits		There I am thinking about how much heel pad atrophy she has. Now that I feel her heel. it's is like a sponge. Well, it's just....It's just the heel bone directly underneath. I feel like she has tissue, but it just slides away. There is nothing that protects the heel bone there, so I think OK, that's probably why the heels hurt, and the foot orthoses were completely worn out so that they didn't pr…
		Comparative evaluations clarify level of impairment and progress		I'm thinking about swelling. Because I know she was quite swollen last time she was with me, so I really just want to check it out a little bit to make sure it hasn't gotten any worse or different from what I saw when I saw her the last time.
		Assessment links impairment to functional performance		Now I want to see how good she is at moving from chair to chair. It is very positive if she is able, sometimes it's not possible to move a patient to a chair, they are so weak, but sometimes they just glide over. That transfer says a lot about how far they have come in that process. But she moves over very smoothly.
		Individual characteristics and preferences shape prescription,care pathways & outcomes		The first time he came, he didn't want anything at all, so I said yes, but then we'll call the doctor... Because he wanted to have surgery. So there was a visit when we said there's almost no point in us doing anything at all.
	Pathophysiology as a Constraint on Body Structure & Function	Concurrent treatments interact to affect progression & outcomes		Yes, it is about a dropfoot orthosis, complications after cancer treatment.
		Secondary complications shape recovery trajectories		Ahha and that is after the operation. There is no fluid in it. It has changed shape.
		Function and recovery are determined by underlying pathophysiology		It is like in some way to understand if this is something we need to have a plan for because it is going to get better, or if it is a chronic problem.
		Nerve integrity determines muscle function and control		Yes, but here I think, you think when it's drop foot that most people have the thought that it's temporary..But if she has had nerve damage after a chemotherapy treatment.
		Pain emerges from interactions between tissues and the nervous system		It can also affect how much phantom pain they get later, how much pain they have lived with. It's a strange thing about pain. When they come to the walking school, they can tell you: When I'm here at the walking school, I don't have any pain at all…
Biomechanics & Human Movement	Load Transfer to the Human Body	Tissue stress is determined by bone geometry and surrounding soft tissues		He comes in under the ramus, kind of holds two fingers on the ramus underneath and I come in here. And then he also kind of has to try to keep pressure against the femur and also pressure against the abductors under the ramus so that you get in.
		Concentrated stress leads to tissue damage, even load distribution protects vulnerable structures		I'm thinking of applying more pressure to the arch of the foot I think, to even out the pressure over the entire foot instead of getting... She's quite...well, she's loading quite a bit on the heel and forefoot
		Stress in tissues is determined by force and area over which it is distributed		So she asked why, why is it so high there and so low there [AFO with anterior shell]? and then I answer yes, but it is so high in the front only because here is the shin bone. We need it to distribute the pressure over a larger area.
		Shear and compressive stresses combine to determine tissue adaptation & dagage risk		Quite a few patients, this edge: Yes, now I don't have that problem, but quite a few people get chafing right here so that it sometimes turns into a sore and then they can't wear it like this.
		Tissues have distinct mechanical thresholds & respond differently to load		I look for bones to relieve and when I find, for example, a fibular head or something like that where you relieve it, or at least I usually relieve it in their socket.
		Excessive and repeated loading impairs tissue integrity		This lady might be the kind of person you have to stop a little, she might be in too much of a hurry [to walk with new prosthesis], she might be the kind of person you have to tell her not to exercise too much because then it could become problematic.
		Lever systems modulate force transmission		Then of course you can experiment with, like yes, as we've discussed, where you put the hooks [on a Dictus band]. How much torque you generate.
		Movement and stability emerge from the coordination of forces acting on the body		I was thinking that she had no contracture so I aligned the socket very straight but with a little lateral stability because she has probably been a bow-legged so I put the foot out a little here.
	Tissue Adaptation and Remodeling	Disuse leads to atrophy and functional decline		She's been to a physiotherapist who talks about being able to train this [foot drop] away. She'll probably also think she shouldn't have an orthosis because then the muscles won't work. So that's the classic one.
		Sustained shortening of muscles alters tissue architecture, resulting in contractures		I anticipated a flexion contracture and then I expected a certain degree of muscle weakness. Now he was much weaker than I expected.
		Tissues remodel in response to mechanical stress		She has a pretty good prefabricated foot orthosis. She has had issues with a heelspur.
		Tissue adaptation and injury risk are dependent on the magnitude, duration & frequency of mechanical stress		You don't see it in the video, but it's pretty clear that she's very red over the tendon.
	Coordinated Control of Movement	Joint range of motion influences movement patterns and performance		No, but now it is the joint, what is the strength.. range of motion and strength.
		Movement patterns arise from coordinated muscle-joint activity and adapt to changing constraints		She want to like rotate inwards, supinate a little as well, even if she ins't a typical stroke. So I think that there is some muscle tone and I want to clarify if it is there and that there is not something more.
		Segment alignment shapes movement by altering force transmission and joint interactions		I figured that she had no contractures so I would align the socket very straight.
		Phase-specific muscle and joint activity modulate movement		Here you can see. Here comes the knee quite clearly. And then to divide it up; Heel strike and knee lift…and then the foot come down, like footflat immediately.
		Muscle activation generates movement, insufficient strength compromises control		Yes it's really to confirm that she has weak plantar flexors. Yes, I think she does. Then she could ….. purely anatomically …. But she had a really hard time getting up.
		Fatigue reduces muscle force and alters neuromuscular control		When she get tired we are going to see a foot slap.
Device Design, Materials & Context	Function as an Interaction of Device, User & Environment	Functional independence depends on person-environment interactions		She doesn't need to have a really stiff foot [prosthetic foot] because she weighs so little, but she will sort of develop, you can feel that right away because she has chosen to live at home and can fend for herself. Someone will bring her food, but that's it. Then she can handle everything.
		Device effectiveness depends on task demands		It's very good. Almost too good [prosthetic foot model]. You can use it quite far up in activity level. It's probably better than that, it's just not a low-activity foot, many people use it even further up when they are active.
		Device design, including materials and structure, is dictated by functional requirements		Since she's so swollen, I'm starting to think a little bit. Can I really use a prefabricated product on this patient?
		Outcomes improve when device-user-environment interactions are tailored to individual needs		I think we are building a common goal. Yes, so that we are on the same level so that it's not me here and she's there or she's there and I'm there, so it's a bit like getting a common view that we are striving for the same thing. Then when everything is ready, we are like OK, but we have checked this and we have this.
		Iterative assessment of device, user & environment informs adjustments that optimise function		This is very good because once they get to the walking school, you may want to adjust up and down and then replace it with a fixed tube.
		Effective coupling between body and device improves functional performance		..although it will probably be quite big. It will be quite clumsy.The question is whether I will have the same problems there as I had before with both the insole and the orthosis [AFO], it will be quite bulky and she already has a big foot. Quite a swollen foot, that's what I'm thinking.
	Mechanical Properties as Determinant of Device Behaviour	Component configuration affects mechanical response		but really I think you still want to get them to understand, like the function, what does it do? And the little difference it make by putting it [dictus band]further forward or further back..
		Material properties govern how devices deform, transmit force and store energy		It's the joint that breaks, it's not... It's not some other part, the carbon fiber doesn't break, it'll never break, maybe the footplate, but the footplate is whole, there are no cracks or anything. It's not there that the load is a problem.
		System-level mechanical interactions govern real-world device performance		This will do this, and that will do this, and that one will do that, and together it works as a whole.
		Elastic elements store and return energy, shaping efficiency and dynamic response		It is carbon fibre, gives a little energy back. Yes absolutely, pretty flexible as well.
		Force distribution depends on component geometry and material properties		And we're not going to trim it down later, but we're going to have something that cups around the heel and gathers the tissue. That will make it less sensitive to pressure underneath.
		Material behaviour under repeated or prolonged load affects device performance		...probably and the foot orthoses here were completely worn out so they gave no pressure distribution at all as well
		Flexural regidity and compliance influence movement and stability		Sometimes they take a rock-hard foot and for the double amputees we haven't taken such soft feet lately because they wanted to feel stable.
	User, Design and Material Constraints in Device Manufacture	Client characteristics & preferences influence manufacturing methods		I am not going to take the plaster a long way up over the knee because it just won't work. She has a lot of pain as well. So it is important to make the process as pain free as possible. Removing the cast must be easy.
		Component selection is constrained by clients' body structure, load tolerance & functional demands		So I usually use XX and then it needs ten millimetres of extra build height on it. So there I decided that there is enough space between the knee and the stump.
		Material properties impose health and safety constraints during device production		Now it is protective gear that is important. I put on long sleeves. Otherwise it itches loads when you are grinding.
		Material behavior during manufacturing is governed by intrinsic mechanical, thermal & other properties		Fiberglass, carbon fiber.... I like fiberglass because it's really easy to wet, to get the resin in.
